# Supplementary material for: Genetic Mapping and Analysis of a Compact Plant Architecture and Precocious Mutant in Upland Cotton
Source: Plants (Basel). 2022 May 31;11(11):1483. doi: 10.3390/plants11111483 (PMC9182648; doi:10.3390/plants11111483)
Supplement: Supplementary file 1 [file plants-11-01483-s001.zip]

Archive with 3 entries (3 files):
- Figure S1.jpg
- Figure S2.jpg
- plants-1733676-supplementary Tables.xlsx
