# Supplementary material for: Genetic Mapping and Analysis of a Compact Plant Architecture and Precocious Mutant in Upland Cotton
Source: Plants (Basel). 2022 May 31;11(11):1483. doi: 10.3390/plants11111483 (PMC9182648; doi:10.3390/plants11111483)
Supplement: Supplementary file 1 [file plants-11-01483-s001.zip › plants-1733676-supplementary Tables.xlsx]

## Sheet: Table S1
Table S1. The flowering period and the type of branch of every materials.
sample ID	the sample name	the type of branch	The number of days from sowing to flowering/d
			In2018	In 2019
Y-001	Xinluzao 1	Normal branch	68.55	76
Y-002	Xinluzao 2	Normal branch	64.95	73
Y-003	Xinluzao 3	nulliplex-branch	65.25	68
Y-004	Xinluzao 4	Normal branch	65.1	67.5
Y-005	Xinluzao 5	Normal branch	68.25	71
Y-006	Xinluzao 6	Normal branch	66	72.5
Y-007	Xinluzao 7	Normal branch	70.2	74.5
Y-008	Xinluzao 8	Normal branch	72.3	73.5
Y-009	Xinluzao 9	Normal branch	68.55	74
Y-010	Xinluzao 10	Normal branch	65.55	71.5
Y-011	Xinluzao 11	Normal branch	64.35	72.5
Y-012	Xinluzao 12	Normal branch	70.05	73.5
Y-013	Xinluzao 13	Normal branch	69.45	70.5
Y-014	Xinluzao 15	Normal branch	68.7	70.5
Y-015	Xinluzao 16	Normal branch	72.15	75
Y-016	Xinluzao 17	Normal branch	72.15	77.5
Y-017	Xinluzao 18	Normal branch	69.3	74
Y-018	Xinluzao 19	Normal branch	66.9	71
Y-019	Xinluzao 20	Normal branch	67.95	74
Y-020	Xinluzao 21	Normal branch	65.55	70.5
Y-021	Xinluzao 22	Normal branch	69.9	72
Y-022	Xinluzao 23	Normal branch	69.75	71.5
Y-023	Xinluzao 24	Normal branch	67.05	70.5
Y-024	Xinluzao 25	Normal branch	70.8	73.5
Y-025	Xinluzao 26	Normal branch	64.2	71
Y-026	Xinluzao 27	Normal branch	67.05	70.5
Y-027	Xinluzao 28	Normal branch	66.15	71
Y-028	Xinluzao 29	Normal branch	69.6	73.5
Y-029	Xinluzao 30	Normal branch	68.25	74.5
Y-030	Xinluzao 31	Normal branch	68.4	73.5
Y-031	Xinluzao 32	Normal branch	70.2	74.5
Y-032	Xinluzao 33	Normal branch	63.9	70.5
Y-033	Xinluzao 34	Normal branch	66.45	73
Y-034	Xinluzao 35	Normal branch	63.9	72
Y-035	Xinluzao 36	Normal branch	67.35	71
Y-036	Xinluzao 37	Normal branch	72.9	73.5
Y-037	Xinluzao 38	Normal branch	70.35	76
Y-038	Xinluzao 39	Normal branch	68.1	72.5
Y-039	Xinluzao 40	Normal branch	70.8	76
Y-040	Xinluzao 41	Normal branch	64.65	74.5
Y-041	Xinluzao 42	Normal branch	64.5	71
Y-042	Xinluzao 45	Normal branch	70.5	74.5
Y-043	Xinluzao 46	Normal branch	69.9	75
Y-044	Xinluzao 47	Normal branch	67.95	72.5
Y-045	Xinluzao 48	Normal branch	66.45	74
Y-046	Xinluzao 49	Normal branch	72	73
Y-047	Xinluzao 50	Normal branch	64.2	70
Y-048	Xinluzao 51	Normal branch	63	71
Y-049	Xinluzao 52	Normal branch	67.65	72
Y-050	Xinluzao 53	Normal branch	67.8	70.5
Y-051	Xinluzao 54	Normal branch	71.55	72
Y-052	Xinluzao 57	Normal branch	69.75	74
Y-053	Xinluzao 58	Normal branch	68.85	77
Y-054	Xinluzao 59	Normal branch	69.45	71.5
Y-055	Xinluzao 60	Normal branch	67.8	72
Y-056	Xinluzao 61	Normal branch	67.2	72.5
Y-057	Xinluzao 62	Normal branch	68.1	71
Y-058	Xinluzao 63	Normal branch	68.85	70.5
Y-059	Xinluzao 64	Normal branch	68.55	73
Y-060	Xinluzao 65	Normal branch	70.8	75
Y-061	Xinluzao 66	Normal branch	64.2	70
Y-065	Xinluzao 74	Normal branch	68.6	74
Y-066	Xinluzao 75	Normal branch	67.1	73.5
Y-067	Xinluzao 84	Normal branch	70.85	77
Y-068	Xinluzao 77	Normal branch	70.55	73
Y-069	Xinluzao 78	Normal branch	67.25	74
Y-070	Xinluzao 79	Normal branch	68.75	73
Y-071	Xinluzao 80	Normal branch	67.7	72.5
Y-072	Xinluzao 81	Normal branch	68.9	77
Y-073	Xinluzao 82	Normal branch	70.7	78
Y-074	Xinluzhong 1	Normal branch	65.25	68
Y-075	Xinluzhong 2	Normal branch	66.15	74.5
Y-076	Xinluzhong 3	Normal branch	69.45	75.5
Y-077	Xinluzhong 4	Normal branch	67.05	75
Y-078	Xinluzhong 5	Normal branch	69.3	73.5
Y-079	Xinluzhong 6	Normal branch	68.55	76
Y-080	Xinluzhong 7	Normal branch	69	73
Y-081	Xinluzhong 8	Normal branch	69.3	74.5
Y-082	Xinluzhong 9	Normal branch	73.35	75
Y-083	Xinluzhong 10	Normal branch	71.7	73.5
Y-084	Xinluzhong 11	Normal branch	69.3	73
Y-085	Xinluzhong 12	Normal branch	72.15	76.5
Y-086	Xinluzhong 13	Normal branch	68.25	73.5
Y-087	Xinluzhong 14	Normal branch	71.55	76.5
Y-088	Xinluzhong 15	Normal branch	71.85	76.5
Y-089	Xinluzhong 16	Normal branch	70.5	74
Y-090	Xinluzhong 17	Normal branch	71.4	76.5
Y-091	Xinluzhong 18	Normal branch	68.85	72
Y-092	Xinluzhong 19	Normal branch	70.5	74
Y-093	Xinluzhong 20	Normal branch	70.05	75
Y-094	Xinluzhong 21	Normal branch	72	78.5
Y-095	Xinluzhong 22	Normal branch	71.4	77.5
Y-096	Xinluzhong 23	Normal branch	75.9	81
Y-097	Xinluzhong 26	Normal branch	73.35	79
Y-098	Xinluzhong 27	Normal branch	68.55	72
Y-099	Xinluzhong 28	Normal branch	68.25	73
Y-100	Xinluzhong 30	Normal branch	67.05	73
Y-101	Xinluzhong 32	Normal branch	73.05	77.5
Y-102	Xinluzhong 33	Normal branch	72.45	75.5
Y-103	Xinluzhong 34	Normal branch	69.15	74
Y-104	Xinluzhong 35	Normal branch	72.3	75.5
Y-105	Xinluzhong 36	Normal branch	70.5	74
Y-106	Xinluzhong 37	Normal branch	69.75	74
Y-107	Xinluzhong 38	Normal branch	73.35	74.5
Y-108	Xinluzhong 40	Normal branch	71.25	73.5
Y-109	Xinluzhong 41	Normal branch	70.2	74
Y-110	Xinluzhong 42	Normal branch	69.3	73.5
Y-111	Xinluzhong 44	Normal branch	70.05	76
Y-112	Xinluzhong 45	Normal branch	73.35	76
Y-113	Xinluzhong 46	Normal branch	71.7	74
Y-114	Xinluzhong 47	Normal branch	72	79
Y-115	Xinluzhong 48	Normal branch	73.95	76
Y-116	Xinluzhong 49	Normal branch	71.85	73.5
Y-117	Xinluzhong 50	Normal branch	70.05	75.5
Y-118	Xinluzhong 51	Normal branch	67.65	74
Y-119	Xinluzhong 52	Normal branch	69.9	75.5
Y-120	Xinluzhong 53	Normal branch	69	73
Y-121	Xinluzhong 54	Normal branch	68.55	77.5
Y-122	Xinluzhong 55	Normal branch	69.6	71
Y-123	Xinluzhong 56	Normal branch	72.15	75
Y-124	Xinluzhong 57	Normal branch	70.95	75
Y-125	Xinluzhong 58	Normal branch	68.55	72
Y-126	Xinluzhong 59	Normal branch	72.6	74.5
Y-127	Xinluzhong 60	Normal branch	73.05	74.5
Y-128	Xinluzhong 61	Normal branch	72.45	76
Y-129	Xinluzhong 62	Normal branch	73.65	77
Y-130	Xinluzhong 63	Normal branch	71.25	73
Y-131	Xinluzhong 64	Normal branch	70.05	75
Y-132	Xinluzhong 65	Normal branch	73.2	75
Y-133	Xinluzhong 66	Normal branch	73.5	75.5
Y-134	Xinluzhong 67	Normal branch	72.9	75
Y-135	Xinluzhong 68	Normal branch	72.45	75.5
Y-136	Xinluzhong 69	Normal branch	70.05	73.5
Y-137	Xinluzhong 70	Normal branch	68.1	75
Y-138	Xinluzhong 71	Normal branch	71.25	77
Y-139	Xinluzhong 72	Normal branch	71.4	73.5
Y-140	Xinluzhong 73	Normal branch	69.45	75.5
Y-141	Xinluzhong 74	Normal branch	71.25	77
Y-142	Xinluzhong 75	Normal branch	69.6	75.5
Y-143	Xinluzhong 76	Normal branch	73.2	79
Y-145	Xinluzhong 79	Normal branch	69.5	76.5
Y-147	Xinluzhong 86	Normal branch	71.45	72.5
Y-148	Xinluzhong 88	Normal branch	71.15	76.5
Y-149	Xinluzhong 87	Normal branch	70.85	77
Y-150	Xinluzhong 84	Normal branch	69.65	76.5
Y-151	Xinluzhong 80	nulliplex-branch	64.85	66.55
Y-152	Xinluzhong 85	Normal branch	70.25	76
Y-214	Xinluzhong 83	Normal branch	69.95	73
Y-226	Foster cotton 5230	Normal branch	71.3	74
Y-230	Stoneville 5A	Normal branch	73.7	79
Y-231	KK1543	Normal branch	71.6	76.5
Y-232	deltapine cotton 15	Normal branch	73.1	77.5
Y-233	Tashkent 2	Normal branch	70.85	76.5
Y-234	Zhongmian 17	Normal branch	70.4	76.5
Y-235	Junmian 1	Normal branch	71.9	74.5
Y-146	Xinhai 61	nulliplex-branch	70.85	75.5
Y-153	Xinhai 1	Normal branch	73.05	76.5
Y-154	Xinhai 2	Normal branch	72.75	76.5
Y-155	Xinhai 3	nulliplex-branch	72.75	75.5
Y-156	Xinhai 4	Normal branch	72.45	75
Y-157	Xinhai 5	nulliplex-branch	61.95	66.85
Y-158	Xinhai 6	nulliplex-branch	64.65	63.4
Y-159	Xinhai 7	nulliplex-branch	65.55	68.8
Y-160	Xinhai 8	nulliplex-branch	65.4	69.85
Y-161	Xinhai 9	nulliplex-branch	63.75	65.5
Y-163	Xinhai 11	nulliplex-branch	62.7	67.3
Y-164	Xinhai 12	nulliplex-branch	60.3	64.9
Y-165	Xinhai 13	nulliplex-branch	61.8	65.35
Y-166	Xinhai 14	nulliplex-branch	62.4	67.6
Y-167	Xinhai 15	nulliplex-branch	63.75	68.5
Y-168	Xinhai 16	nulliplex-branch	62.85	66.7
Y-169	Xinhai 17	nulliplex-branch	63.15	68.5
Y-171	Xinhai 19	nulliplex-branch	60.6	65.95
Y-172	Xinhai 20	nulliplex-branch	61.95	69.25
Y-173	Xinhai 21	nulliplex-branch	60.3	66.7
Y-174	Xinhai 22	nulliplex-branch	60.15	65.8
Y-175	Xinhai 23	nulliplex-branch	59.85	67.3
Y-176	Xinhai 24	nulliplex-branch	61.35	67.3
Y-177	Xinhai 25	nulliplex-branch	60.75	65.5
Y-178	Xinhai 26	nulliplex-branch	63	67.9
Y-179	Xinhai 27	nulliplex-branch	60	66.1
Y-180	Xinhai 28	nulliplex-branch	59.7	64.45
Y-181	Xinhai 29	nulliplex-branch	59.55	66.1
Y-182	Xinhai 30	nulliplex-branch	58.65	62.8
Y-183	Xinhai 31	nulliplex-branch	59.4	68.05
Y-184	Xinhai 32	nulliplex-branch	59.7	67.75
Y-185	Xinhai 33	nulliplex-branch	60.9	67.9
Y-186	Xinhai 34	nulliplex-branch	58.8	65.05
Y-187	Xinhai 35	nulliplex-branch	60.6	67.6
Y-188	Xinhai 36	nulliplex-branch	56.25	65.8
Y-189	Xinhai 37	nulliplex-branch	62.55	67.75
Y-190	Xinhai 38	nulliplex-branch	61.8	66.25
Y-191	Xinhai 39	nulliplex-branch	59.7	65.2
Y-192	Xinhai 40	nulliplex-branch	60.9	64.3
Y-193	Xinhai 41	nulliplex-branch	63.15	68.5
Y-194	Xinhai 42	nulliplex-branch	57.15	64.45
Y-195	Xinhai 43	nulliplex-branch	61.35	65.2
Y-196	Xinhai 44	nulliplex-branch	61.25	66.4
Y-197	Xinhai 45	Normal branch	58.85	66.7
Y-198	Xinhai 46	nulliplex-branch	59.45	66.25
Y-199	Xinhai 47	nulliplex-branch	59.75	63.4
Y-201	Xinhai 49	nulliplex-branch	59.75	64.45
Y-202	Xinhai 50	nulliplex-branch	62.3	66.85
Y-203	Xinhai 51	nulliplex-branch	60.95	69.1
Y-204	Xinhai 52	nulliplex-branch	60.05	65.05
Y-205	Xinhai 53	nulliplex-branch	61.85	66.4
Y-206	Xinhai 54	nulliplex-branch	58.4	65.2
Y-207	Xinhai 55	nulliplex-branch	56.6	65.2
Y-208	Xinhai 56	nulliplex-branch	58.4	65.8
Y-209	Xinhai 57	nulliplex-branch	59.45	65.35
Y-210	Xinhai 58	nulliplex-branch	68.6	66.1
Y-212	Xinhai 59	nulliplex-branch	59.9	64.15
Y-213	Xinhai 60	nulliplex-branch	58.7	65.65
Y-215	Xinhai 62	nulliplex-branch	60.95	64.3
Y-216	Xinhai 63	nulliplex-branch	56.6	62.8
Y-217	2Y3	Normal branch	73.7	78
Y-218	910Y	Normal branch	70.55	75.5
Y-219	3-79	Normal branch	75.05	78
Y-220	Tuhai 2	Normal branch	73.7	78
Y-221	Shengli 1	nulliplex-branch	57.95	67.75
Y-223	5746Y	Normal branch	72.2	78
Y-224	5904Y	Normal branch	72.5	79
Y-225	Stoneville 6022	Normal branch	71.15	76.5
Y-228	8763Y	Normal branch	72.2	75
Y-229	A zajiaoling	nulliplex-branch	69.5	67.6
Y-236	Xincaimian2	Normal branch	75.65	78.5
Y-237	Xincaimian3	Normal branch	75.05	76
Y-238	Xincaimian4	Normal branch	74.3	73
Y-239	Xincaimian6	Normal branch	71.3	75.5
Y-240	Xincaimian7	Normal branch	67.85	68
Y-241	Xincaimian8	Normal branch	71.6	73.5
Y-242	Xincaimian12	Normal branch	68.45	72
Y-243	Xincaimian16	Normal branch	71.45	76.5
Y-244	Xincaimian24	Normal branch	71.15	74.5
Y-245	Xincaimian26	Normal branch	71.9	73
Y-246	Xincaimian27	Normal branch	70.55	76

## Sheet: Table S2
Table S2. Genotype results of GhNB or GbNB genes in the Xinjiang natural population.
sample ID	REF:C
	ALT:A
Y-001	CC
Y-002	CC
Y-003	CC
Y-004	CC
Y-005	CC
Y-006	CC
Y-007	CC
Y-008	CC
Y-009	CC
Y-010	CC
Y-011	CC
Y-012	CC
Y-013	CC
Y-014	CC
Y-015	CC
Y-016	CC
Y-017	CC
Y-018	CC
Y-019	CC
Y-020	CC
Y-021	CC
Y-022	CC
Y-023	CC
Y-024	CC
Y-025	CC
Y-026	CC
Y-027	CC
Y-028	CC
Y-029	CC
Y-030	CC
Y-031	CC
Y-032	CC
Y-033	CC
Y-034	CC
Y-035	CC
Y-036	CC
Y-037	CC
Y-038	CC
Y-039	CC
Y-040	CC
Y-041	CC
Y-042	CC
Y-043	CC
Y-044	CC
Y-045	CC
Y-046	CC
Y-047	CC
Y-048	CC
Y-049	CC
Y-050	CC
Y-051	CC
Y-052	CC
Y-053	CC
Y-054	CC
Y-055	CC
Y-056	CC
Y-057	CC
Y-058	CC
Y-059	CC
Y-060	CC
Y-061	CC
Y-065	CC
Y-066	CC
Y-067	CC
Y-068	CC
Y-069	CC
Y-070	CC
Y-071	CC
Y-072	CC
Y-073	CC
Y-074	CC
Y-075	CC
Y-076	CC
Y-077	CC
Y-078	CC
Y-079	CC
Y-080	CC
Y-081	CC
Y-082	CC
Y-083	CC
Y-084	CC
Y-085	CC
Y-086	CC
Y-087	CC
Y-088	CC
Y-089	CC
Y-090	CC
Y-091	CC
Y-092	CC
Y-093	CC
Y-094	CC
Y-095	CC
Y-096	CC
Y-097	CC
Y-098	CC
Y-099	CC
Y-100	CC
Y-101	CC
Y-102	CC
Y-103	CC
Y-104	CC
Y-105	CC
Y-106	CC
Y-107	CC
Y-108	CC
Y-109	CC
Y-110	CC
Y-111	CC
Y-112	CC
Y-113	CC
Y-114	CC
Y-115	CC
Y-116	CC
Y-117	CC
Y-118	CC
Y-119	CC
Y-120	CC
Y-121	CC
Y-122	CC
Y-123	CC
Y-124	CC
Y-125	CC
Y-126	CC
Y-127	CC
Y-128	CC
Y-129	CC
Y-130	CC
Y-131	CC
Y-132	CC
Y-133	CC
Y-134	CC
Y-135	CC
Y-136	CC
Y-137	CC
Y-138	CC
Y-139	CC
Y-140	CC
Y-141	CC
Y-142	CC
Y-143	CC
Y-145	CC
Y-147	CC
Y-148	CC
Y-149	CC
Y-150	CC
Y-151	CC
Y-152	CC
Y-214	CC
Y-226	CC
Y-230	CC
Y-231	CC
Y-232	CC
Y-233	CC
Y-234	CC
Y-235	CC
Y-146	AA
Y-153	AA
Y-154	CC
Y-155	CC
Y-156	CC
Y-157	AA
Y-158	AA
Y-159	AA
Y-160	AA
Y-161	AA
Y-163	AA
Y-164	AA
Y-165	AA
Y-166	AA
Y-167	AA
Y-168	AA
Y-169	AA
Y-171	AA
Y-172	AA
Y-173	AA
Y-174	AA
Y-175	AA
Y-176	AA
Y-177	AA
Y-178	AA
Y-179	AA
Y-180	AA
Y-181	AA
Y-182	AA
Y-183	AA
Y-184	AA
Y-185	AA
Y-186	AA
Y-187	AA
Y-188	AA
Y-189	AA
Y-190	AA
Y-191	AA
Y-192	AA
Y-193	AA
Y-194	AA
Y-195	AA
Y-196	AA
Y-197	AA
Y-198	AA
Y-199	AA
Y-201	AA
Y-202	AA
Y-203	AA
Y-204	AA
Y-205	AA
Y-206	AA
Y-207	AA
Y-208	AA
Y-209	AA
Y-210	AA
Y-212	AA
Y-213	AA
Y-215	AA
Y-216	AA
Y-217	CC
Y-218	CC
Y-219	CC
Y-220	CC
Y-221	AA
Y-223	CC
Y-224	CC
Y-225	AA
Y-228	CC
Y-229	AA
Y-236	CC
Y-237	CC
Y-238	CC
Y-239	CC
Y-240	CC
Y-241	CC
Y-242	CC
Y-243	CC
Y-244	CC
Y-245	CC
Y-246	CC
